# Supplementary material for: On the Conservation of the Canarian Laurel Forest: What Do Lichens Have to Say?
Source: J Fungi (Basel). 2024 Sep 25;10(10):668. doi: 10.3390/jof10100668 (PMC11508214; doi:10.3390/jof10100668)
Supplement: Supplementary file 1 [file jof-10-00668-s001.zip]

Archive with 1 entries (1 files):
- jof-3071441-supplementary.pdf
